# Supplementary material for: MD Simulation Reveals a Trimerization-Enhanced Interaction of CD137L with CD137
Source: Int J Mol Sci. 2025 Feb 22;26(5):1903. doi: 10.3390/ijms26051903 (PMC11899465; doi:10.3390/ijms26051903)
Supplement: Supplementary file 1 [file ijms-26-01903-s001.zip]

Archive with 1 entries (1 files):
- ijms-3409739-supplementary.pdf
